# Supplementary material for: Photobiomodulation 30 min or 6 h Prior to Cycling Does Not Alter Resting Blood Flow Velocity, Exercise-Induced Physiological Responses or Time to Exhaustion in Healthy Men
Source: Front Physiol. 2021 Jan 15;11:607302. doi: 10.3389/fphys.2020.607302 (PMC7844325; doi:10.3389/fphys.2020.607302)
Supplement: Supplementary Data Sheet 1 — Raw data of blood nitrite concentration, Doppler ultrasound exam results of femoral artery, markersof exercise-induced metabolic responses, cardiorespiratory responses and cycling performance. [file Table_1.xlsx]

## Sheet: Participants
	age (years)	BW (kg)	Height (m)	IMC	VO2max (ml/min)	VO2max (L/min)	VO2max (ml/Kg/min)	RER	VE (L/min)	VE/VO2	VE/VCO2	Fcmax	iVO2max (W)	iRCP (W)	iTest (W)	% iVO2max	Tlim(s)	LAC peak	RPE final
1001	30	72.5	1.74	23.9464	3029.84	3.02984	34.6667	1.14267	144.615	47.65	41.7467	169.2	225	187.026	209.811	93.2491	753	9.48	20
1002	24	67.17	1.7	23.2422	2630.26	2.63026	34.5175	1.14383	107.607	40.9233	35.745	180.467	200	165.664	186.266	93.1329	738	9.88	20
1003	26	76.2	1.76	24.5997	2170	2.17	32.1003	1.184	96.6959	44.6333	37.6817	179.55	150	145.89	148.356	98.9041	749	9.711	20
1004	19	62.4	1.68	22.1088	3725.36	3.72536	42.118	1.121	144.308	38.745	34.5767	179.8	275	223.035	254.214	92.4415	608	9.77	19
1005	32	76.65	1.69	26.8373	2609.55	2.60955	32.237	1.14883	89.5521	34.2167	29.8267	186.75	200	161.014	184.406	92.2028	1006	8.78	20
1006	20	68.95	1.7	23.8581	2711.82	2.71182	39.3302	1.16726	97.0869	35.6903	30.5952	187.323	200	157.444	182.978	91.4889	784	12.23	19
1007	22	68.35	1.9	18.9335	2600.85	2.60085	41.6813	1.22694	129.224	49.8258	40.6435	203.435	175	138.134	160.254	91.5734	785	9.88	17
1008	25	71.1	1.85	20.7743	2396.39	2.39639	33.705	1.20161	98.4618	40.8532	34.0145	184.629	175	141.981	161.792	92.4528	662	10.8	19
1009	20	80.95	1.75	26.4327	2619.14	2.61914	36.1255	1.2365	106.888	40.585	32.7483	170.133	200	144.62	177.848	88.9239	792	11.14	18
1010	24	67.6	1.74	22.3279	3381.69	3.38169	44.1187	1.178	129.554	38.1483	32.3067	167.817	250	192.907	227.163	90.8652	518	8.99388	17
1011	21	87.4	1.79	27.2776	2804.45	2.80445	41.0303	1.22	83.0062	29.58	24.2633	177.25	200	167.806	187.122	93.5612	858	7.9182	20
1012	20	75.95	1.73	25.3767	2997.86	2.99786	39.4718	1.22967	104.713	34.965	28.4333	191.117	225	201.292	215.517	95.7853	954	10.46	19
1013	24	88.45	1.82	26.7027	2599.86	2.59986	38.7068	1.19483	115.617	44.4683	37.2333	183.3	200	143.43	177.372	88.686	1154	10.1342	20
Mean	23.6154	74.1285	1.75769	24.0321	2790.55	2.79055	37.6776	1.18424	111.333	40.0219	33.8319	181.598	205.769	166.942	190.238	92.559	797	9.93672	19.0769
SD	3.81371	7.55681	0.063507	2.43848	395.219	0.395219	3.85739	0.0364288	20.0056	5.69628	4.91936	9.37084	31.2463	25.5387	28.2463	2.56951	161.566	1.05102	1.07141

## Sheet: Blood Nitrite Concentrations
	NITRITE/mg of protein
	PLACEBO30min			PBMT30min			PLACEBO6h			PBMT6h
	pre	pos	%dif	pre	pos	%dif	pre	pos	%dif	pre	pos	%dif
1001	0.481766	0.654357	35.8245	0.533246	0.608726	14.1548	0.933423	0.650294	-30.3323	0.619048	0.592171	-4.34167
1002	0.851819	0.562682	-33.9435	1.24416	1.25154	0.592886	0.396825	0.51312	29.3064	0.221503	0.338192	52.6806
1003	0.086944	0.113972	31.0867	0.0984944	0.0984358	-0.0595262	0.076576	0.073472	-4.05349	0.084238	0.102635	21.8393
1004	0.449589	0.324122	-27.907	0.177994	0.131273	-26.2484	0.123566	0.55579	349.792	0.249857	0.262883	5.21338
1005	0.554371	0.487359	-12.0879	0.46875	0.480192	2.44098	0.467818	0.518053	10.7382	0.463822	0.530003	14.2686
1006	0.480023	0.459184	-4.34132	0.480192	0.521542	8.61114	0.487359	0.414079	-15.0361	0.499215	0.481267	-3.59524
1007	0.0911128	0.134763	47.908	0.121359	0.116211	-4.24196	0.133765	0.129998	-2.81613	0.180081	0.112747	-37.391
1008	0.503215	0.477981	-5.01462	0.545333	0.496497	-8.95526	0.403361	0.419048	3.88907	0.4385	0.444178	1.29487
1009	0.093447	0.245791	163.027	0.118966	0.115707	-2.73972	0.113497	0.0863	-23.9627	0.159501	0.124056	-22.2224
1010	0.23665	0.216181	-8.64957	0.257605	0.162856	-36.7807	0.074029	0.156482	111.379	0.081311	0.328603	304.131
1011	0.528061	0.37415	-29.1464	0.360292	0.410747	14.0037	0.493827	0.413141	-16.3389	0.473574	0.697279	47.2376
1012	0.239929	0.079311	-66.944	0.280475	0.133046	-52.5641	0.335645	0.088899	-73.514	0.146845	0.163586	11.4005
Mean	0.383077	0.344154	7.48433	0.390572	0.377231	-7.64885	0.336641	0.33489	28.2543	0.301458	0.348133	32.543
SD	0.234876	0.188282	58.758	0.31544	0.336439	20.6383	0.252588	0.212673	110.2	0.185431	0.202075	89.2172

## Sheet: Peak Systolic Vel
	peak systolic velocity
	PLACEBO 30min									PBMT 30min									PLACEBO 6h									PBMT 6h
	Before			mean	After			mean	Dif %	Before			mean	After			mean	Dif %	Before			mean	After			mean	Dif. %	Before			mean	After			mean	Dif. %
1001	51.18	49.39	64.98	55.1833	44.19	64.98	57.18	55.45	0.483238	59.78			59.78	49.39			49.39	-17.3804	83.18	77.98		80.58	75.38	90.97		83.175	3.2204	59.78			59.78	101.39	116	98.77	105.387	76.2908
1002	67.58	67.58	64.98	66.7133	57.18	57.18	57.18	57.18	-14.29	59.78	57.18		58.48	51.99	59.78		55.885	-4.43741	62.38			62.38	59.78	54.58	57.18	57.18	-8.33601	57.18	54.78		55.98	62.38	62.38		62.38	11.4327
1003	49.39	49.39	62.38	53.72	44.19	38.99	49.31	44.1633	-17.7898	49.39	44.19	41.59	45.0567	44.19	38.99		41.59	-7.69401	64.98	67.58	67.58	66.7133	90.97	85.78	85.78	87.51	31.1732	51.99			51.99	119.57	85.78		102.675	97.4899
1004	59.78	59.78	51.99	57.1833	72.78	72.78	70.18	71.9133	25.7593	59.78	44.19	49.39	51.12	75.38	67.58	83.18	75.38	47.457	55.38	64.98	77.78	66.0467	51.99	51.99	54.58	52.8533	-19.9758	57.18	57.18	57.18	57.18	72.78	51.99	51.99	58.92	3.04302
1005	75.38	75.38	67.58	72.78	54.98	51.99	77.98	61.65	-15.2927	67.58	59.78	54.58	60.6467	51.99	51.99		51.99	-14.2739	85.78	70.18	59.78	71.9133	49.39	59.78	57.18	55.45	-22.8933	77.98	72.78		75.38	57.18	57.18	57.18	57.18	-24.1443
1006	64.98	57.19	57.18	59.7833	72.78	57.18	57.18	62.38	4.34346	62.38			62.38	49.39	41.59	49.39	46.79	-24.992	67.58	67.58		67.58	75.38	77.98		76.68	13.4655	72.78	72.78	72.78	72.78	77.98	70.18	72.78	73.6467	1.1908
1007	67.58	57.18	75.38	66.7133	64.98	64.98		64.98	-2.59818	54.58			54.58	67.58	64.98		66.28	21.4364	70.18	70.18		70.18	90.97	88.38	106.57	95.3067	35.8032	72.78	70.18	75.38	72.78	64.98	67.58		66.28	-8.93103
1008	67.58	67.58	67.58	67.58	57.18	62		59.59	-11.823	83.18	77.98		80.58	49.39	49.39	49.39	49.39	-38.7069	64.98	60.78	75.38	67.0467	51.99	51.99	49.38	51.12	-23.7546	67.58	62.38		64.98	54.58	44.19	49.39	49.3867	-23.9971
1009	67.58	57.18	51.99	58.9167	37.79	37.79	33.79	36.4567	-38.1216	72.78	77.98	67.58	72.78	36.39	36.39	41.59	38.1233	-47.6184	67.58	75.38	59.78	67.58	57.18	54.58		55.88	-17.3128	62.38	59.78		61.08	57.18	59.78	51.99	56.3167	-7.79852
1010	67.58	67.58	70.18	68.4467	67.58	64.98	51.99	61.5167	-10.1247	83.18	83.38		83.28	90.97	109.19	85.78	95.3133	14.4492	103.97	98.77	92.57	98.4367	62.38	62.38	88.38	71.0467	-27.825	119.57	119.57		119.57	59.78	59.78		59.78	-50.0042
1011	90.97	90.97	83.18	88.3733	93.57	93.57	93.57	93.57	5.88036	51.99	54.58		53.285	59.99	44.19	44.59	49.59	-6.93441	75.38	70.18	64.98	70.18	116.07	135.16	119.17	123.467	75.9286	96.17	83.18		89.675	57.18	57.18		57.18	-36.2364
1012	57.18	57.18	55.8	56.72	57.18	51.99	64.98	58.05	2.34485	57.18	52	51.99	53.7233	85.78	93.57		89.675	66.92	106.57	127.36		116.965	59.78	59.78	59.78	59.78	-48.8907	54.58	51.99		53.285	57.18	54.58	54.58	55.4467	4.0568
1013	83.18	72.78	64.98	73.6467	59.78	59.78	51.99	57.1833	-22.3545	59.78	59.78	59.78	59.78	59.78	54.58	54.58	56.3133	-5.79904	64.98	70.18		67.58	51.99	51.99		51.99	-23.069	62.38	51.98	49.39	54.5833	51.99	51.99	49.39	51.1233	-6.33893
Mean	66.9185	63.7815	64.4754	65.0585	60.32	59.8608	60.4845	60.3141	-7.19871	63.1815	61.104	54.1517	61.1901	59.4008	59.3517	58.3571	58.9008	-1.35183	74.84	76.7608	71.1214	74.8601	68.7115	71.18	75.3333	70.8799	-2.49741	70.1792	68.78	63.6825	68.3879	68.7808	64.5069	60.7587	65.8232	2.77335
SD	11.6232	11.5558	8.97219	9.6758	14.6539	14.2811	15.9044	13.3813	15.8262	10.7383	14.0726	8.9143	11.3097	16.2956	22.1928	18.321	17.8142	32.1866	15.8051	18.5474	11.7617	15.6358	20.1399	24.2101	25.4509	21.7364	33.7673	19.0133	19.5898	12.4653	18.8557	20.2111	18.5449	17.124	18.0612	41.3678

## Sheet: Cardiorrespiratory responses
	Pulmonary Ventilation (L/min)																		VO2 (L/min)																		VCO2 (L/min)
	PBMT 30 min									PLACEBO 30 min									PBMT 30 min									PLACEBO 30 min									PBMT 30 min									PLACEBO 30 min
	repouso	0.2	0.4	0.6	0.8	1	Exaustão			repouso	0.2	0.4	0.6	0.8	1	Exaustão			repouso	0.2	0.4	0.6	0.8	1	Exaustão			repouso	0.2	0.4	0.6	0.8	1	Exaustão			repouso	0.2	0.4	0.6	0.8	1	Exaustão			repouso	0.2	0.4	0.6
1001	12.0125	73.7791	104.583	129.557	147.519	163.44	162.965		1001	21.5135	83.7254	111.86	124.511	138.256	148.471	142.175		1001	367.857	2456.51	2852.73	3031.91	3200.28	3283.46	3289.96		1001	692.153	2660.76	2931.58	3034.64	3149.16	3242.83	3142.08		1001	310.322	2528.81	3329.65	3535.34	3573.52	3618.14	3500.85		1001	629.294	2778.04	3391.04	3321.04
1002	8.40576	68.7594	95.8983	101.975	107.623	123.226	123.086		1002	8.29719	62.4792	90.3356	99.4433	109.687	120.436	120.436		1002	265.267	2226.54	2419.64	2462.72	2575.03	2673.99	2587		1002	322.279	2247.72	2395.88	2493.52	2654.35	2648.13	2648.13		1002	248.465	2569.41	3136.73	3036.73	3094	3054.67	2978.54		1002	270.971	2278.53	2867.96	2872.64
1003	10.4084	42.5218	64.5659	84.141	98.6774	105.77	109.365		1003	9.93273	46.6866	62.308	76.3567	109.603	136.356	136.356		1003	354.37	1715.57	1781.29	1871.51	2029.34	1968.02	1925.41		1003	345.331	1789.77	1870.35	1903.04	2159.62	2231.51	2231.51		1003	340.273	1646.88	2302.57	2460.07	2584.08	2399.39	2311.05		1003	291.455	1781.48	2254.03	2427.23
1004	11.0278	71.7751	115.06	136.585	150.193	170.17	174.279		1004	11.6568	59.004	114.503	142.528	163.066	183.782	183.807		1004	418.182	2708.23	3156.89	3404.87	3490.98	3606.38	3685.68		1004	413.346	2426.35	2989.65	3282.1	3498.97	3644	3627.39		1004	370.083	2901.68	3926.75	3958.83	3936.34	4057.96	4035.45		1004	366.657	2169.08	3869.57	4046.45
1005	10.9285	75.2209	90.2447	105.81	113.122	124.96	132.83		1005	13.1591	66.7886	88.5306	98.7397	104.08	121.149	108.842		1005	401.952	2146.31	2453.25	2552.24	2732.34	2860.04	2659.94		1005	525.508	2200.75	2502.35	2543.22	2661.02	2776.93	2620.67		1005	352.55	2552.73	2870.26	2898.89	2962.5	3012.94	2771.8		1005	421.555	2420.22	2843.4	2888.22
1006	12.6167	67.5132	94.7346	115.336	143.379	123.323	123.323		1006	10.8829	64.8436	99.4219	105.563	124.172	142.421	133.55		1006	426.975	2496.45	2856.57	3273.41	3170.02	3137.23	3137.23		1006	419.355	2729.02	3051.05	2995.2	3120.74	3450.69	3299.96		1006	411.724	2693.89	3492.07	3829.18	3705.2	3433.86	3433.86		1006	374.998	2868.49	3797.62	3599.91
1007	10.7738	60.2581	73.9846	90.843	105.001	127.202	127.202		1007	12.4934	59.2034	71.0737	81.8487	86.9788	94.0426	106.733		1007	338.144	2371.08	2650.74	2972.73	3069.61	3235.37	3235.37		1007	390.527	2427.37	2673.33	2930.04	3025.66	3062.37	3176.64		1007	310.325	2631.99	3154.38	3509.61	3596.88	3756.6	3756.6		1007	366.214	2600.92	3038.24	3261.65
1008	11.8124	61.0866	83.124	107.204	139.229	164.69	164.69		1008	13.9807	66.0448	91.79	108.913	119.107	147.746	175.605		1008	394.32	2474.14	2627.22	2915.18	3118.45	3261.9	3261.9		1008	540.336	2696.46	2903.58	3159.36	3317.21	3429.06	3435.42		1008	364.461	2341.29	3100.92	3486.6	3635.13	3505.52	3505.52		1008	443.377	2644.47	3482.37	3758.05
1009	10.7089	52.9627	72.7779	92.6209	111.456	101.811	113.191		1009	11.5425	57.582	77.8223	100.861	109.172	132.378	132.378		1009	401.687	2118.44	2310.61	2374.1	2607.68	2441.78	2583.91		1009	408.81	2259.79	2156.76	2341.71	2372.34	2554.93	2554.93		1009	343.708	2209.6	2766.56	3030.42	3196.24	2803.78	2909.1		1009	364.828	2235.4	2702.21	2908.81
1010	9.14416	44.0341	69.6431	82.8099	95.8557	135.175	147.365		1010	9.57093	40.4277	56.1501	89.4452	128.128	135.734	135.734		1010	319.887	1910.98	2086.05	2147.7	2345.25	2616.86	2477.75		1010	356.279	1947.48	1964.94	2261.44	2259.13	2355.53	2355.53		1010	301.159	1871.4	2562.83	2665.29	2734.5	3165.52	2920.01		1010	289.684	1788.41	2322.42	2774.29
1011	12.4078	43.2955	75.9604	80.9575	101.054	132.233	132.233		1011	9.9497	50.3706	65.8317	76.1118	91.8879	112.903	113.99		1011	430.352	2091.48	2568.09	2605.93	2769.22	2932.52	2932.52		1011	368.776	2256.91	2531.36	2715.9	2867.08	3009.26	3042.42		1011	351.808	1975.24	3159.9	3079.18	3277.1	3371.29	3371.29		1011	307.123	2181.01	3011.76	3195.59
1012	8.33497	42.2344	68.5792	85.1308	95.8924	110.965	115.015		1012	12.3962	45.0207	62.8672	80.008	105.991	105.355	105.355		1012	347.285	1976.34	2134.28	2285.92	2355.9	2373.19	2520.38		1012	425.338	1961.53	2062.7	2247.66	2476.67	2384.67	2384.67		1012	237.571	1539.22	2365.32	2702.09	2733.94	2703.7	2742.24		1012	341.27	1703.66	2335.9	2743.04
1013	11.6105	52.7876	72.5633	84.3702	99.1348	133.774	148.805		1013	11.569	59.5214	76.1671	88.4511	104.702	140.514	140.57		1013	368.818	2181.34	2463.3	2710.58	2870.1	2932.02	3076.69		1013	480.451	2583.07	2629.46	2780.95	2996.85	2950.6	2915.06		1013	330.351	2013.79	2836.11	3104.26	3325.88	3394.02	3520.51		1013	337.344	2273.5	3055.75	3366.02
Mean	10.784	58.1714	83.2092	99.7954	116.01	132.057	136.488		Mean	12.0727	58.5922	82.2047	97.9062	114.987	132.407	133.502		Mean	371.93	2221.03	2489.28	2662.22	2794.94	2870.98	2874.9		Mean	437.576	2322.08	2512.54	2668.37	2812.22	2903.12	2879.57		Mean	328.677	2267.38	3000.31	3176.65	3258.1	3252.11	3212.06		Mean	369.598	2286.4	2997.87	3166.38
SD	1.40876	12.6087	15.5994	18.3702	20.9957	21.9736	21.2224		SD	3.23978	11.3081	18.959	19.513	20.0865	22.6926	24.3434		SD	47.4689	274.051	364.306	446.666	412.748	449.611	467.344		SD	100.91	301.743	402.174	410.627	418.697	456.574	446.783		SD	47.8931	427.069	453.365	457.003	422.553	456.622	480.598		SD	92.9258	375.922	529.925	456.029
																		Mean (L/min)	0.37193	2.22103	2.48928	2.66222	2.79494	2.87098	2.8749		Mean (L/min)	0.437576	2.32208	2.51254	2.66837	2.81222	2.90312	2.87957		Mean (L/min)	0.328677	2.26738	3.00031	3.17665	3.2581	3.25211	3.21206		Mean (L/min)	0.369598	2.2864	2.99787	3.16638
	PBMT 6h									PLACEBO 6h								SD (L/min)	0.0474689	0.274051	0.364306	0.446666	0.412748	0.449611	0.467344		SD (L/min)	0.10091	0.301743	0.402174	0.410627	0.418697	0.456574	0.446783		SD (L/min)	0.0478931	0.427069	0.453365	0.457003	0.422553	0.456622	0.480598		SD (L/min)	0.0929258	0.375922	0.529925	0.456029
	repouso	0.2	0.4	0.6	0.8	1	Exaustão			repouso	0.2	0.4	0.6	0.8	1	Exaustão
1001	9.71188	87.2098	119.499	133.772	158.761	153.684	153.684		1001	10.4072	78.2068	103.746	113.017	134.357	141.794	131.629			PBMT 6h									PLACEBO 6h									PBMT 6h									PLACEBO 6h
1002	8.43045	62.0512	87.5714	96.9911	92.8949	103.862	113.957		1002	9.63271	75.9619	97.1204	110.168	119.262	129.348	133.612			repouso	0.2	0.4	0.6	0.8	1	Exaustão			repouso	0.2	0.4	0.6	0.8	1	Exaustão			repouso	0.2	0.4	0.6	0.8	1	Exaustão			repouso	0.2	0.4	0.6
1003	10.5307	43.0457	62.9489	86.3582	91.5984	106.44	127.457		1003	9.36898	42.3105	63.5902	71.5144	78.2473	116.381	122.39		1001	373.457	2519.63	2866.93	2982.77	3172.58	3311.72	3311.72		1001	348.717	2633.23	2855.67	3003.69	3080.51	3202.04	3099.94		1001	316.75	2766	3456.88	3518.59	3682.8	3577.14	3577.14		1001	319.417	2814.55	3475.12	3451.51
1004	12.7951	58.0688	111.395	125.895	139.044	153.652	178.51		1004	13.8781	82.7347	131.907	142.241	153.728	167.175	167.175		1002	335.203	2175.92	2383.8	2467.67	2578.34	2540.14	2614.26		1002	363.178	2279.45	2400.35	2574.43	2671.96	2727.98	2775.91		1002	279.276	2306.47	2818.46	2857.76	2760.49	2710.45	2789.98		1002	295.155	2685.12	3098.21	3178.4
1005	9.49738	68.5761	87.812	93.5813	106.192	122.02	120.22		1005	10.759	64.8569	89.3915	104.718	113.05	128.302	128.302		1003	363.879	1768.44	1854.85	1948.66	1998.64	2139.01	2149.28		1003	312.005	1688.94	1800.97	1831.49	1883.96	2056.43	2031.4		1003	289.936	1564.77	2185.72	2469.78	2376.09	2404.84	2319.3		1003	248.464	1382.53	2036.01	2157.88
1006	11.9913	65.5625	90.9486	102.363	120.106	137.413	124.27		1006	11.4146	67.654	92.6276	113.77	109.817	160.99	147.3		1004	494.585	2485.17	3024.06	3163.42	3366.47	3558.59	3810.68		1004	521.39	2770.89	3132.4	3332.47	3456.19	3567.91	3567.91		1004	429.024	2079.91	3640.43	3653.47	3632.43	3694.48	3836.51		1004	473.218	2978.11	3849.71	3847.45
1007	12.6995	56.0919	70.4905	87.7217	96.3099	119.496	119.496		1007	12.219	56.2181	69.7245	88.2255	100.314	107.758	114.375		1005	368.518	2202.89	2390	2472.2	2588.84	2734.74	2740.93		1005	361.147	2099.32	2358.37	2512.42	2553.37	2704.4	2704.4		1005	310.447	2491.57	2856.56	2794.68	2853.86	2917.94	2860.38		1005	309.995	2342.73	2823.55	2878.7
1008	8.44231	70.7009	85.022	103.619	109.682	133.102	158.325		1008	12.6607	59.7028	80.4816	102.574	121.771	155.708	171.669		1006	455.667	2592.24	3020.14	3227.36	3268.62	3487.75	3276.09		1006	385.744	2652.12	2983.08	3594.73	3091.61	3922.07	3318.9		1006	397.733	2825.16	3702.48	3787.59	3819.88	4033.59	3538.61		1006	368.691	2824.1	3586.3	4123.07
1009	11.6181	54.5226	81.6664	93.0594	89.0903	99.7039	105.121		1009	12.45	53.9756	84.6816	101.301	107.036	120.867	120.867		1007	395.347	2318.74	2665.53	3076.45	3167.82	3347.12	3347.12		1007	405.701	2250.98	2641.59	3043.3	3263.2	3263.55	3396.88		1007	375.187	2586.61	3159.7	3614.19	3575.31	3647.07	3647.07		1007	416.965	2444.19	3101.78	3515.47
1010	9.85393	46.2995	74.1123	96.0064	122.652	129.438	129.438		1010	8.88017	41.2072	66.2586	80.3307	90.7289	131.883	149.6		1008	352.863	3041.82	3056.25	3392.42	3284.25	3489.41	3458.51		1008	493.938	2468.08	2684.73	2993.83	3138.55	3305.32	3266.11		1008	281.386	3094.82	3688.02	4039.18	3791.6	3900.45	3842.93		1008	423.394	2351	3205.53	3565.5
1011	9.43764	46.2692	61.8309	78.1255	85.6172	111.415	115.644		1011	10.514	44.7873	64.6235	75.476	98.6092	113.403	123.687		1009	420.41	2091.84	2398.99	2405.96	2338.48	2470.31	2369.14		1009	428.277	2025.66	2429.76	2322.81	2403.64	2490.82	2490.82		1009	377.305	2090.12	2819.23	2919.03	2655.78	2836.1	2576.83		1009	365.202	2074.1	2966.67	3014.17
1012	8.25384	48.7211	68.963	86.1873	97.3737	118.515	148.002		1012	11.6549	39.3873	60.5652	73.9858	90.1729	103.463	124.223		1010	334.568	1960.66	2167.9	2399.95	2361.79	2366.57	2366.57		1010	324.401	1927.84	2203.77	2401.39	2345.38	2602.31	2721.21		1010	314.107	1937.9	2755.97	3046.42	2912.75	2750.21	2750.21		1010	285.169	1842.97	2591.68	2853.01
1013	11.2223	62.0945	85.4661	96.66	102.939	153.474	153.474		1013	13.7807	58.9606	85.8239	100.016	122.641	145.211	140.552		1011	374.759	2148.72	2396.49	2598.53	2663.4	2888.53	2825.88		1011	359.083	2233.34	2465.08	2578.4	2880.33	3068.26	3060.98		1011	304.735	2166.77	2929.22	3206.34	3207.94	3389.84	3322.73		1011	308.882	2107.19	2946.92	3105.08
Mean	10.345	59.1703	83.6713	98.4876	108.635	126.324	134.43		Mean	11.3554	58.9203	83.8878	98.2567	110.749	132.483	136.568		1012	315.724	1991.79	2180.25	2266.41	2451.4	2617.07	2810.96		1012	416.592	1867.61	2062.4	2205.89	2480.33	2684.27	2709.36		1012	232.27	1765.62	2437.05	2780.75	2904.41	3108.01	3160.7		1012	338.268	1576.78	2305.89	2589.52
SD	1.59489	12.2438	17.1622	15.6303	21.4736	19.079	21.7262		SD	1.60702	14.5611	20.0757	20.1099	20.2004	20.5013	17.8645		1013	424.771	2491.86	2692.88	2844.12	2904.12	3339.89	3339.89		1013	424.251	2449.08	2778.1	2865.27	3070.21	3203.36	3233.16		1013	301.157	2286.59	3160.55	3288.73	3327.59	3558.36	3558.36		1013	400.432	2289.43	3325.86	3484.41
																		Mean	385.365	2291.52	2546	2711.22	2780.36	2945.45	2955.46		Mean	395.725	2257.43	2522.79	2712.32	2793.79	2984.52	2952.08		Mean	323.793	2304.79	3046.94	3228.96	3192.38	3271.42	3213.9		Mean	350.25	2285.6	3024.09	3212.63
																		SD	51.4414	333.942	376.561	433.809	441.213	495.643	504.643		SD	61.812	329.816	375.12	484.592	445.791	498.995	427.005		SD	55.1857	438.837	477.765	467.094	480.334	513.563	505.595		SD	64.5893	485.807	505.407	530.156
																		Mean (L/min)	0.385365	2.29152	2.546	2.71122	2.78036	2.94545	2.95546		Mean (L/min)	0.395725	2.25743	2.52279	2.71232	2.79379	2.98452	2.95208		Mean (L/min)	0.323793	2.30479	3.04694	3.22896	3.19238	3.27142	3.2139		Mean (L/min)	0.35025	2.2856	3.02409	3.21263
																		SD (L/min)	0.0514414	0.333942	0.376561	0.433809	0.441213	0.495643	0.504643		SD (L/min)	0.061812	0.329816	0.37512	0.484592	0.445791	0.498995	0.427005		SD (L/min)	0.0551857	0.438837	0.477765	0.467094	0.480334	0.513563	0.505595		SD (L/min)	0.0645893	0.485807	0.505407	0.530156
[truncated: 35 more columns]

## Sheet: Pulsatility Index 
	pulsatility index
	PLACEBO 30min									PBMT 30min									PLACEBO 6h									PBMT 6h
	Before PBMT			mean	After PBMT			mean	Dif %	Before PBMT			mean	After PBMT			mean	Dif %	Before PBMT			mean	After PBMT			mean	Dif. %	Before PBMT			mean	After PBMT			mean	Dif. %
1001	5.14	8.34	9.74	7.74	8.35	8.23	8.49	8.35667	7.96727	9.08			9.08	8.79			8.79	-3.19383	4.68	4.89	5	4.85667	5.1	5.55	5.47	5.37333	10.6383	9.75			9.75	5.16	5.8	6.8	5.92	-39.2821
1002	14.88	11.46	15.54	13.96	11.26	13.3	12.77	12.4433	-10.8644	8.97	9.83	9.83	9.54333	7.92	6.88		7.4	-22.459	6.59			6.59	7.19	7.77	8.32	7.76	17.7542	8.23	8.76		8.495	9.12	8.17	8	8.43	-0.765156
1003	6.94	11.18	6.41	8.17667	8.67	8.59	8.63	8.63	5.54423	6.43	9.46	11.52	9.13667	7.53	7.33		7.43	-18.6793	7.62	5.77	6.03	6.47333	6.57	6.67	8.03	7.09	9.52626	13.74			13.74	6.97	9.35		8.16	-40.6114
1004	19.09	18.2	25.3	20.8633	14.15	14.66	15.06	14.6233	-29.9089	12.18	5.82	7.45	8.48333	13	15.8	13.65	14.15	66.7976	11	20.46	20.9	17.4533	27.2	26.35	25.6	26.3833	51.165	3.93	4.23	4.69	4.28333	10.36	11.76	14.29	12.1367	183.346
1005	12.51	11.19	9.99	11.23	12.25	11.69	10.25	11.3967	1.48412	10.15	12.58	12.44	11.7233	10.9	12.7	13	12.2	4.06597	6.06	8.55		7.305	17.04	18.18		17.61	141.068	14.26	14.18		14.22	16.2	15.54	18.96	16.9	18.8467
1006	22.12	33.29	19.54	24.9833	20.16	21.99	19.77	20.64	-17.3849	24			24	14.12	25.23	18.93	19.4267	-19.0556	13.25	14.34	16	14.53	8.63	8.06		8.345	-42.5671	9.41	9.14	9.99	9.51333	7.51	9.77	12.94	10.0733	5.88648
1007	6.18	7.16	3.38	5.57333	6.17	5.39	7.82	6.46	15.9091	13.44	13.78	11.37	12.8633	10.76	10.53	11.6	10.9633	-14.7707	4.01	5.47	4.96	4.81333	4.8	3.94	5.05	4.59667	-4.50139	13.53	11.13	10.85	11.8367	5.93	4.68	5.32	5.31	-55.1394
1008	8.46	6.82	6.52	7.26667	12.11	11.48		11.795	62.3165	8.46	7.43	6.111	7.33367	23.14	21.25	29.53	24.64	235.985	10.12	10.92	12.86	11.3	18.89	18	19.98	18.9567	67.7581	11.51	15.1	15.21	13.94	31.67	29.77	41	34.1467	144.955
1009	8.95	13.36	14.66	12.3233	21.06	21.79		21.425	73.8572	6.98	5.84		6.41	11.61	13.62	12.89	12.7067	98.2319	15.21	15.55		15.38	19.86	14.46		17.16	11.5735	10.78	10.53	7.86	9.72333	18.1	21.77	10.5	16.79	72.6774
1010	9.81	8.86	7	8.55667	14.82	15.46	13.59	14.6233	70.8999	3.76	4.03	5.1	4.29667	5.66	6.43	6.56	6.21667	44.6858	3.38	3.13	3.74	3.41667	4.93	4.55	4.96	4.81333	40.878	7.07	6.71	5.01	6.26333	10.29	10.22		10.255	63.7307
1011	8.15	9.67	12.12	9.98	5.72	3.7	4.85	4.75667	-52.338	6.62	6.29		6.455	6.23	5.07	8.86	6.72	4.10534	7.48	8.19		7.835	3.57	3.56	3.88	3.67	-53.1589	5.35	5.36		5.355	14.55	11	17.35	14.3	167.04
1012	5.59	5.78	6.36	5.91	9.88	8.56	7.69	8.71	47.3773	12	10.63	10.28	10.97	10.22	10.41	9.53	10.0533	-8.35612	7.42	7.84	6.82	7.36	6.48	6.27	5.71	6.15333	-16.3949	10.98	11.87		11.425	4.91	4.04	5.48	4.81	-57.8993
1013	7.66	7.84	7.17	7.55667	14.24	14.45	11.72	13.47	78.2532	12.75	11.94	11.31	12	8	11.06	12.8	10.62	-11.5	18.96	16.77	14.22	16.65	16.11	14.86		15.485	-6.997	13.12	10.07	10.82	11.3367	12.63	11.99		12.31	8.58571
Mean	10.4215	11.7808	11.0562	11.0862	12.2185	12.2531	10.9673	12.1023	19.4702	10.3708	8.87545	9.49011	10.1766	10.6062	12.1925	13.735	11.6397	27.3736	8.90615	10.1567	10.0589	9.53564	11.2592	10.6323	9.66667	11.0305	17.4417	10.1277	9.73455	9.20429	9.9909	11.8	11.8354	14.064	12.2724	36.2593
SD	5.29748	7.24273	6.23599	5.84557	4.73107	5.56907	4.18467	4.98735	43.02	4.99074	3.19849	2.62824	4.83819	4.53528	6.10775	6.46437	5.31384	72.879	4.63032	5.45395	6.08512	4.89734	7.58507	7.05921	7.70509	7.20351	50.3772	3.27316	3.40133	3.69195	3.23225	7.31098	7.12788	10.6145	7.68947	84.079

## Sheet: blood lactate 30min
	PBMT 30min										PLACEBO 30min
	rest	2min	4min	6min	8min	10min	12min	after 5min	after 7min	peak	rest	2min	4min	6min	8min	10min	12min	after 5min	after 7min	peak
1001	1.75	4.33696	8.48913	10.6196	11.987	14.1469		13.2829	12.203	13.2829	0.62527	4.13607	7.78618	9.9676				13.0388	12.7155	13.0388
1002	0.732	3.57	6.39					10.41	9.04	10.41	0.573	3.39	6.23					9.1	8.56	9.1
1003	0.878698	3.9645	7.30769	9.02367				10.503	9.85207	10.503	0.363817	3.36978	6.17296	9.42346				9.96024	9.69185	9.96024
1004	0.5	4.89899	7.40404	10.9091	14.6939			14.2857	15.7143	15.7143	0.491919	4.32323	8.91919	12.4242				14.9495	14.9495	14.9495
1005	1.51235	3.5911	6.97917	10.3511				13.9254	14.2544	14.2544	0.703	3.29	6.5	9.43				11.7	13.7	13.7
1006	0.595918	3.63265	6.91837	10.9184				12.2449	12.3469	12.3469	0.930612	4.21429	6.86735	11.1224				12.9592	14.0816	14.0816
1007	0.935743	3.18273	5.96386	9.55823	11.3454			13.655	13.347	13.655	0.600806	2.75551	4.38878	7.92585	8.85772	9.97996	11.523	10.7214	10.7214	10.7214
1008	0.258097	4.32186	5.88057	8.583				9.60526	8.94737	9.60526	0.598969	2.95876	5.98178	10.4251				11.4372	10.2227	11.4372
1009	0.934	4.54	7.16	10.6				11.8	12.7	12.7	1.28	4.82	8.16	11.9				13.5	12.8	13.5
1010	1.39592	3.79592	6.76531	9.70408				11.8163	12.1837	12.1837	0.795918	3.67347	6.82653					10.898	11.5714	11.5714
1011	0.760563	3.95372	7.72636	9.26559	11.1972			11.1368	10.7445	11.1368	0.484848	3.33333	6.18182	9.15152	10.2424			9.45455	10.303	10.303
1012	1.32591	3.00607	6.083	10.3239				13.3603	13.5628	13.5628	1.417	2.87449	5.23279	6.71053	9.49393			12.4494	9.55466	12.4494
1013	1.2024	3.72745	6.01202	10.3106	10.7315	13.6473		9.88978	11.7535	11.7535	0.391051	3.2393	6.27432	10.7977	12.0817			13.5117	14.2121	14.2121
Mean	0.9832	3.8863	6.85227	10.0139	11.991	13.8971		11.9935	12.05	12.393	0.712017	3.56756	6.57859	9.9344	10.1689	9.97996	11.523	11.8215	11.7757	12.2327
SD	0.432177	0.533156	0.78118	0.769841	1.57631	0.353252		1.60734	2.00247	1.72366	0.322855	0.626699	1.19329	1.67384	1.39512			1.7637	2.08789	1.85357
	0.9832

## Sheet: blood lactate 6h
	PBMT 6h										PLACEBO 6h
	rest	2min	4min	6min	8min	10min	12min	after 5min	after 7min	peak	rest	2min	4min	6min	8min	10min	12min	after 5min	after 7min	peak
1001	1.33696	3.95652	7.16304	9.72826	10.9783	13.4783		12.0726	10.2137	12.0726	0.637821	4.30556	6.95513	9.79701	11.3248			11.9565	10.3804	11.9565
1002	0.682	3.28	5.58	8.97	10.8			11.1	11.6	11.6	0.340447	2.70325	6.01815	8.57863				9.29435	8.87097	9.29435
1003	0.36166	3.79447	6.34387	9.0415				9.63439	8.83399	9.63439	0.753049	3.38415	7.95732	11.5854				12.7439	11.372	12.7439
1004	0.803061	4.88776	9.35714	14.7959				15.7143	14.898	15.7143	0.547475	4.52525	7.58586	10.5051	12.2222			14.9495	14.7475	14.9495
1005	0.792079	3.0396	5.64356	8.57426	11.3861			12.9703	13.1683	13.1683	0.574257	2.42574	6	8.5249	14.8			15.5	12.8	15.5
1006	1.04251	4.10931	7.16599	11.1336				13.3603	13.4615	13.4615	0.754049	3.46154	6.24494	10.2227				13.2591	13.2653	13.2653
1007	0.511044	2.78112	5.46185	8.26305	10.1406	11.0442		11.1446	11.0442	11.1446	0.682531	2.74194	6.13911	7.98387	8.93145	10.0302	11.2903	10.7863	11.0887	11.0887
1008	0.831653	1.86492	5.48387	7.30847	9.90722			8.45361	8.73196	8.73196	0.340447	2.70325	6.01815	8.57863				9.29435	8.87097	9.29435
1009	0.302817	3.86318	7.27364	13.9839				13	15.3	15.3	1.00604	4.72837	8.1992	11.8712				13.1791	13.9839	13.9839
1010	0.830357	3.3631	6.66667	8.89881				10.0595	10.5357	10.5357	1.35474	4.59486	6.75889	10.3458				11.8577	11.087	11.8577
1011	0.672	4.26	6.93	9.39				11.04	11.1	11.1	1.08153	3.47741	7.36739	9.37132				10.8743	10.7859	10.8743
1012	0.966599	3.51215	5.65789	7.18623	10.4251			13.664	12.5506	13.664	1.65992	2.83401	5.9919	10				13.2591	13.5628	13.5628
1013	0.796407	2.98802	5.4491	9.8503	11.1976	12.3952	13.2036	14.1617	13.8024	14.1617	2.90719	5.8982	9.97006	11.9162				13.4132	13.4431	13.4431
Mean	0.76378	3.5154	6.47513	9.77879	10.6907	12.3059		12.0289	11.9416	12.3299	0.972269	3.67566	7.01585	9.94467	11.8196	10.0302	11.2903	12.336	11.866	12.4473
SD	0.275829	0.765414	1.13202	2.29843	0.5511	1.2195		2.02949	2.12562	2.12801	0.695514	1.04941	1.18906	1.31621	2.42426			1.91479	1.9095	1.95203
		rep1	rep2	rep3
	1007	0.511044	0.935743	0.600806

## Sheet: blood lactate AUC isotime
	AUC ISOTIME
	30min									6H
Voluntários	AUC EXERC			AUC REST			AUC normaliz			AUC EXERC			AUC REST			AUC normaliz
	PLACEBO	PBMT		PLACEBO	PBMT		PLACEBO	PBMT		PLACEBO	PBMT		PLACEBO	PBMT		PLACEBO	PBMT
1001	25.3682	25.6957		3.75162	10.5		21.6166	15.1957		25.82	25.07		3.84	8.04		21.98	17.03
1002	11.337	11.298		2.292	2.928		9.045	8.37		12.32	9.5		1.36	2.72		10.96	6.78
1003	27.668	21.6953		2.18292	5.2722		25.4851	16.4231		34.4909	24.5691		4.5183	2.16996		29.9726	22.3991
1004	35.1444	29.4394		2.95152	3		32.1929	26.4394		27.7556	44.6867		3.28482	4.81836		24.4707	39.8684
1005	26.867	29.1024		4.218	9.0741		22.649	20.0283		25.17	24.7		3.42	4.74		21.75	19.96
1006	32.5184	32.8939		5.58366	3.57552		26.9347	29.3184		30.9464	32.0749		4.5243	6.25506		26.4221	25.8198
1007	31.2629	41.0723		4.80648	7.48592		26.4564	33.5864		28.11	37.47		5.44	4.08		22.67	33.39
1008	33.6454	22.252		3.59382	1.5486		30.0516	20.7034		25.1099	21.0131		2.0427	4.9899		23.0672	16.0232
1009	32.26	28.666		7.68	5.604		24.58	23.062		32.495	47.3431		6.03624	1.81692		26.4587	45.5261
1010	12.3367	11.3082		3.18368	5.58368		9.15305	5.72448		9.75	12.46		5.4	3.32		4.35	9.14
1011	26.25	22.23		2.88	4.56		23.37	17.67		24.0855	23.898		6.489	4.032		17.5965	19.866
1012	15.921	32.1154		8.502	7.95546		7.41905	24.1599		30.6883	16.6245		9.95952	5.7996		20.7287	10.8249
1013	34.59	30.87		2.34	7.2		32.25	23.67		24.9371	31.5808		17.4431	4.77846		7.49399	26.8024
mean	26.5515	26.0491		4.15121	5.71442		22.4003	20.3347		25.5137	26.9992		5.67369	4.42771		19.84	22.5715
SD	8.30939	8.38266		2.0195	2.63273		8.57634	7.81254		7.20358	11.4336		4.14739	1.71497		7.71868	11.6444

## Sheet: AUC rest VO2
	PLA 30min		PBMT 30min		PLA6h		TFBM6h
	mL/min	mL/min/Kg	mL/min	mL/min/Kg	mL/min	mL/min/Kg	mL/min	mL/min/Kg
1001	480.376	5.93502	368.893	4.55768	424.793	5.2476	425.368	5.25467
1002	540.323	7.11463	393.925	5.18674	493.571	6.49897	355.514	4.67994
1003	323.884	4.24971	264.546	3.47217	364.467	4.78281	325.185	4.26831
1004	419.06	5.46722	427.91	5.5819	386.153	5.03793	455.191	5.93818
1005	368.796	5.34954	430.088	6.23723	359.806	5.2182	374.28	5.4274
1006	390.625	5.71529	338.463	4.95124	405.5	5.93215	395.315	5.78314
1007	356.416	5.71182	319.881	5.12616	324.171	5.19537	335.186	5.3714
1008	458.179	5.47702	434.636	5.99503	324.243	4.4726	485.501	6.69793
1009	425.507	6.33479	347.868	5.17881	416.41	6.19996	315.605	4.69897
1010	345.344	5.10926	353.569	5.22955	308.259	4.55942	360.38	5.3305
1011	692.153	7.91936	368.766	4.2195	348.545	3.98822	373.153	4.27029
1012	408.921	5.75066	401.462	5.6462	424.413	5.9684	420.733	5.91756
1013	394.6	4.46164	408.453	4.61839	498.8	5.63949	466.241	5.2707
Mean	431.091	5.73815	373.728	5.07697	390.703	5.28778	391.358	5.30069
SD	97.9742	0.982409	49.4904	0.742885	60.9142	0.736969	55.3174	0.699517

## Sheet: AUC VO2
	PLACEBO 30min				PBMT 30min				PLACEBO 6H				PBMT 6H
	AUC rest (mL/Kg/seg)	AUC exer (mL/Kg/seg)	AUC normaliz (mL/Kg/seg)	AUC normaliz (mL/Kg)	AUC rest (mL/Kg/seg)	AUC exer (mL/Kg/seg)	AUC normaliz (mL/Kg/seg)	AUC normaliz (mL/Kg)	AUC rest (mL/Kg/seg)	AUC exer (mL/Kg/seg)	AUC normaliz (mL/Kg/seg)	AUC normaliz (mL/Kg)	AUC rest (mL/Kg/seg)	AUC exer (mL/Kg/seg)	AUC normaliz (mL/Kg/seg)	AUC normaliz (mL/Kg)
1001	2831.62	17461.6	14630	243.834	3141.39	17112.3	13970.9	232.849	2352.59	16921.1	14568.5	242.808	3523.11	17123.1	13600	226.666
1002	2071.47	10297.5	8226.06	137.101	1698.65	10465.2	8766.57	146.109	2014.99	10463.8	8448.82	140.814	1527.16	10757.1	9229.93	153.832
1003	1678.64	12288.6	10610	176.833	1381.92	12201.7	10819.8	180.33	1903.56	12402.7	10499.1	174.986	1694.52	11940.3	10245.8	170.763
1004	2284.73	13078.6	10793.9	179.898	2045.34	13551.1	11505.8	191.764	2072.95	13716.6	11643.6	194.06	2143.19	13598.6	11455.4	190.923
1005	2443.85	16656.4	14212.6	236.877	2483.95	16697.4	14213.4	236.891	2352.59	17356.8	15004.2	250.071	2642.49	17090.4	14447.9	240.798
1006	2006.08	13688.9	11682.8	194.714	2351.44	13248.2	10896.7	181.612	1930.73	13569.5	11638.8	193.98	2040.7	12993.2	10952.5	182.541
1007	3406.31	23568.1	20161.8	336.03	2955.89	23302.3	20346.4	339.107	3541.49	23747.2	20205.7	336.762	3429.4	23891.7	20462.3	341.038
1008	2081.74	10913.5	8831.72	147.195	2043.92	11564.1	9520.16	158.669	2160.56	11361.3	9200.78	153.346	2148.07	11523.8	9375.69	156.261
1009	2468.97	13397.6	10928.6	182.143	1895.99	12941	11045	184.084	2188.25	13850.4	11662.1	194.369	2191.2	13738.5	11547.3	192.455
1010	1772.91	9447.81	7674.9	127.915	1804.19	9064.98	7260.78	121.013	1577.56	8824.99	7247.43	120.79	1839.02	9295.03	7456.01	124.267
1011	3175.66	13035.3	9859.63	164.327	1692.02	12840.1	11148.1	185.802	1603.27	12627.7	11024.5	183.741	1716.66	12982.7	11266	187.767
1012	3109.09	16782.3	13673.2	227.887	2271.79	15622.4	13350.6	222.511	2846.55	15476.4	12629.8	210.497	2049.81	17520.5	15470.7	257.845
1013	2235.28	16043.9	13808.6	230.144	2318.43	20163.4	17845	297.416	2836.66	17162.1	14325.5	238.758	2640.62	15652.3	13011.7	216.861
Mean	2428.18	14358.5	11930.3	198.838	2160.38	14521.1	12360.7	206.012	2260.13	14421.6	12161.5	202.691	2275.84	14469.8	12193.9	203.232
SD	549.106	3763.44	3374.4	56.24	502.985	3977.38	3609.01	60.1501	546.084	3825.88	3354.5	55.9083	626.053	3815.65	3331.24	55.5206

[truncated: 6 more sheets: Tlim,  pH , HCO3std, BE, K+, Planilha1]
